# Supplementary material for: Self-Reported Mental Health History and Self-Reported Coping Behaviours in Biomedicine Students—Exploring Associations with Healthy Lifestyle and Resilience
Source: Eur J Investig Health Psychol Educ. 2026 Jun 29;16(7):89. doi: 10.3390/ejihpe16070089 (PMC13409207; doi:10.3390/ejihpe16070089)
Supplement: Supplementary file 1 [file ejihpe-16-00089-s001.zip]

Archive with 1 entries (1 files):
- ejihpe-4328129-supplementary.pdf
